# Supplementary material for: Susceptibility Evaluation to Fire Blight and Genome-Wide Associations within a Collection of Asturian Apple Accessions
Source: Plants (Basel). 2023 Dec 4;12(23):4068. doi: 10.3390/plants12234068 (PMC10708232; doi:10.3390/plants12234068)
Supplement: Supplementary file 1 [file plants-12-04068-s001.zip]

Archive with 1 entries (1 files):
- plants-2738037-supplementary.pdf
